# Supplementary material for: Prophylactic Antibiotic Therapy in Cleft Surgery—A Scoping Review
Source: Dent J (Basel). 2026 Jan 15;14(1):56. doi: 10.3390/dj14010056 (PMC12839553; doi:10.3390/dj14010056)
Supplement: Supplementary file 1 [file dentistry-14-00056-s001.zip]

Archive with 1 entries (1 files):
- dentistry-4006017-supplementary.pdf
